# Supplementary material for: Novel multiplex assay for profiling influenza antibodies in breast milk and serum of mother-infant pairs
Source: F1000Res. 2019 Mar 11;7:1822. Originally published 2018 Nov 20. [Version 2] doi: 10.12688/f1000research.16717.2 (PMC6419979; doi:10.12688/f1000research.16717.2)
Supplement: Supplementary file 3 [file f1000research-7-20083-s0002.tgz]

Archive with 1 entries (1 files):
- cb2f5bd0-7dcb-42cc-89e7-d886cb308fd8_Supplementary_figure_2_v2.pdf
